# Supplementary material for: Solid state fluorescence of proteins in high throughput mode and its applications
Source: F1000Res. 2019 Mar 25;2:82. Originally published 2013 Mar 11. [Version 2] doi: 10.12688/f1000research.2-82.v2 (PMC6441877; doi:10.12688/f1000research.2-82.v2)
Supplement: Fluorescence emission spectra of Bovine serum albumin (BSA), Thermomyces lanuginosus lipase (TLL), Candida rugosa lipase (CRL). — Figure 1. Fluorescence emission spectra (AU, arbitrary units) of four different proteins [Bovine serum albumin (BSA), Thermomyces lanuginosus lipase (TLL), Candida rugosa lipase (CRL)]. Data for proteins in aqueous buffer (10 mM Tris-HCl, pH 7.0) and lyophilized protein powders are given. All these fluorescence emission spectra were recorded with excitation at 280 nm using excitation and emission slit widths of 2 nm and 5 nm, respectively. [file f1000research-2-20258-s0000.tgz]

Archive with 1 entries (1 files):
- Fig._1.xlsx
