# Supplementary material for: Solid state fluorescence of proteins in high throughput mode and its applications
Source: F1000Res. 2019 Mar 25;2:82. Originally published 2013 Mar 11. [Version 2] doi: 10.12688/f1000research.2-82.v2 (PMC6441877; doi:10.12688/f1000research.2-82.v2)
Supplement: Fluorescence emission spectra of Bovine serum albumin (BSA), Thermomyces lanuginosus lipase (TLL), Candida rugosa lipase (CRL). — Figure 1. Fluorescence emission spectra (AU, arbitrary units) of four different proteins [Bovine serum albumin (BSA), Thermomyces lanuginosus lipase (TLL), Candida rugosa lipase (CRL)]. Data for proteins in aqueous buffer (10 mM Tris-HCl, pH 7.0) and lyophilized protein powders are given. All these fluorescence emission spectra were recorded with excitation at 280 nm using excitation and emission slit widths of 2 nm and 5 nm, respectively. [file f1000research-2-20258-s0000.tgz › Fig._1.xlsx]

## Sheet: Fig. 1 (BSA)
Lyophilized BSA		BSA in Solution
Wavelength (nm)	Intensity (a.u.)	Wavelength (nm)	Intensity (a.u.)
300	3.88016	300	13.6942
300.93	5.55928	300.93	18.782
302.03	8.95208	302.03	23.0244
302.96	12.5975	302.96	26.3894
304.06	16.6644	304.06	29.9667
305	21.2946	305	33.7609
305.93	25.6936	305.93	37.3367
307.03	30.526	307.03	40.9405
307.96	35.5126	307.96	44.3924
309.06	41.0759	309.06	47.9401
310	46.6403	310	51.1805
310.93	52.4904	310.93	54.3304
312.03	58.5028	312.03	57.3844
312.96	64.3428	312.96	60.7294
314.06	69.8877	314.06	64.1037
315	75.472	315	67.2826
315.93	80.8478	315.93	70.306
317.03	85.857	317.03	73.3936
317.96	90.6172	317.96	76.3428
319.06	95.0302	319.06	79.2978
320	98.8846	320	82.173
321.07	102.551	321.07	85.0272
322	105.684	322	87.6354
323.07	108.331	323.07	90.1758
324	111.104	324	92.686
325.07	113.634	325.07	94.9857
326	115.638	326	97.2268
327.07	117.218	327.07	99.3842
328	118.802	328	101.403
329.07	119.89	329.07	103.255
330	121.151	330	104.936
331.07	121.927	331.07	106.333
332	122.106	332	107.661
333.07	122.52	333.07	108.877
334	122.56	334	110.065
335.07	122.268	335.07	111.09
336	122.103	336	112.007
337.07	121.479	337.07	112.655
338	121.188	338	113.244
339.07	120.316	339.07	113.585
340	119.219	340	113.778
340.93	118.185	340.93	113.972
342.03	116.874	342.03	113.964
342.96	115.976	342.96	113.938
344.06	114.674	344.06	113.664
345	113.593	345	113.247
345.93	112.207	345.93	112.73
347.03	110.473	347.03	112.252
347.96	109.179	347.96	111.46
349.06	107.774	349.06	110.512
350	106.495	350	109.78
351.07	105.673	351.07	108.724
352	104.243	352	107.565
353.07	103.195	353.07	106.228
354	101.839	354	104.875
355.07	100.469	355.07	103.553
356	99.0827	356	102.086
357.07	97.7018	357.07	100.642
358	96.2494	358	99.1027
359.07	94.9698	359.07	97.3127
360	93.406	360	95.462
361.07	91.7388	361.07	93.6846
362	90.0736	362	91.7848
363.07	88.4274	363.07	89.903
364	86.3974	364	87.9204
365.07	84.7101	365.07	85.9365
366	82.8443	366	84.0177
367.07	81.0188	367.07	82.0153
368	79.4269	368	79.9712
369.07	77.857	369.07	78.1006
370	76.1212	370	76.2056
371.07	73.9959	371.07	74.1687
372	72.3144	372	72.0572
373.07	70.4926	373.07	70.1805
374	68.7952	374	68.2509
375.07	67.2349	375.07	66.154
376	65.5052	376	64.1916
377.07	64.0813	377.07	62.1047
378	62.5535	378	60.1326
379.07	60.907	379.07	58.1149
380	59.5699	380	55.936
381.07	58.0254	381.07	53.9213
382	56.9844	382	51.9475
383.07	55.5021	383.07	49.9274
384	53.7116	384	48.041
385.07	51.9685	385.07	46.2893
386	50.2728	386	44.402
387.07	48.5922	387.07	42.6456
388	47.041	388	40.8502
389.07	45.1957	389.07	39.1551
390	43.4246	390	37.2578
391.06	41.4768	391.06	35.2932
391.96	39.6818	391.96	33.1765
393.03	37.9688	393.03	31.0052
393.93	36.1468	393.93	28.7287
395	34.597	395	26.4906
396.06	33.1848	396.06	24.5646
396.96	31.3322	396.96	23.2154
398.03	30.075	398.03	21.8773
398.93	28.6661	398.93	20.4043
400	26.2985	400	20.1039

## Sheet: Fig. 1 (CRL)
Lyophilized CRL		CRL in Solution
Wavelength (nm)	Intensity (a.u.)	Wavelength (nm)	Intensity (a.u.)
300	13.1695	300	14.6073
300.93	14.8458	300.93	16.4587
302.03	16.8401	302.03	18.972
302.96	19.47	302.96	21.0817
304.06	23.3872	304.06	23.4485
305	27.8597	305	25.23
305.93	31.5381	305.93	27.2542
307.03	35.3739	307.03	29.2759
307.96	39.5815	307.96	31.4712
309.06	43.872	309.06	33.6568
310	47.1369	310	35.6268
310.93	50.3075	310.93	37.4826
312.03	53.2022	312.03	39.2417
312.96	56.3393	312.96	41.1196
314.06	59.2185	314.06	42.9295
315	61.9994	315	44.6488
315.93	64.6073	315.93	46.2784
317.03	67.2998	317.03	47.9107
317.96	69.4376	317.96	49.4602
319.06	71.6315	319.06	51.0272
320	73.6493	320	52.4798
321.07	75.4372	321.07	53.7814
322	76.9231	322	55.1606
323.07	77.9389	323.07	56.4008
324	78.8911	324	57.4173
325.07	79.7764	325.07	58.3644
326	80.2839	326	59.2936
327.07	80.9196	327.07	60.0836
328	81.0723	328	60.7084
329.07	81.4248	329.07	61.3069
330	81.2949	330	61.7375
331.07	81.3021	331.07	62.1069
332	81.4144	332	62.4085
333.07	81.0361	333.07	62.6154
334	80.7448	334	62.7336
335.07	80.2346	335.07	62.8389
336	79.4638	336	62.6442
337.07	78.834	337.07	62.6174
338	77.9366	338	62.3888
339.07	77.2268	339.07	62.2018
340	76.0464	340	62.1161
340.93	74.8741	340.93	61.846
342.03	73.9503	342.03	61.4459
342.96	73.0015	342.96	61.0326
344.06	71.9395	344.06	60.4582
345	70.8565	345	59.807
345.93	69.7901	345.93	59.1556
347.03	68.8358	347.03	58.4412
347.96	67.7712	347.96	57.6364
349.06	66.8375	349.06	56.9584
350	65.7061	350	56.1893
351.07	64.6064	351.07	55.2462
352	63.5056	352	54.3346
353.07	62.2534	353.07	53.3896
354	61.2723	354	52.4094
355.07	60.0652	355.07	51.4115
356	58.6936	356	50.2835
357.07	57.4648	357.07	49.1896
358	56.2612	358	48.121
359.07	55.063	359.07	46.9722
360	53.7728	360	45.773
361.07	52.3718	361.07	44.6928
362	51.2546	362	43.4936
363.07	49.9972	363.07	42.3467
364	48.6148	364	40.9826
365.07	47.0951	365.07	39.5892
366	45.7422	366	38.264
367.07	44.2718	367.07	36.9911
368	42.9869	368	35.6324
369.07	41.7148	369.07	34.3195
370	40.4108	370	32.9634
371.07	39.0714	371.07	31.6968
372	37.5922	372	30.4263
373.07	36.4297	373.07	29.1541
374	35.5013	374	27.8173
375.07	34.4999	375.07	26.6191
376	33.5599	376	25.3744
377.07	32.4584	377.07	24.2576
378	31.4454	378	23.0239
379.07	30.4454	379.07	21.8154
380	29.5482	380	20.6993
381.07	28.6461	381.07	19.6422
382	27.674	382	18.5416
383.07	26.4556	383.07	17.4766
384	25.2765	384	16.4402
385.07	24.0323	385.07	15.4105
386	22.9812	386	14.4028
387.07	21.7388	387.07	13.3972
388	20.5719	388	12.4043
389.07	19.1898	389.07	11.429
390	18.1201	390	10.3591
391.06	17.0918	391.06	9.38944
391.96	16.0751	391.96	8.48328
393.03	15.1692	393.03	7.5854
393.93	14.2818	393.93	6.72852
395	12.8856	395	5.91436
396.06	11.2216	396.06	5.30964
396.96	9.59312	396.96	4.40016
398.03	8.72344	398.03	3.52076
398.93	8.28236	398.93	2.81196
400	8.13176	400	2.34572

## Sheet: Fig. 1 (Lysozyme)
Lyophilized Lysozyme		Lysozyme in Solution
Wavelength (nm)	Intensity (a.u.)	Wavelength (nm)	Intensity (a.u.)
300	27.4079	300	4.99412
300.93	30.4812	300.93	5.61634
302.03	34.372	302.03	6.52095
302.96	39.7286	302.96	7.74401
304.06	44.7084	304.06	8.97733
305	49.7677	305	10.4494
305.93	55.1979	305.93	12.2808
307.03	60.6494	307.03	14.3143
307.96	66.3764	307.96	16.6675
309.06	72.132	309.06	19.4885
310	77.6816	310	22.649
310.93	83.2339	310.93	26.2782
312.03	88.7832	312.03	30.1989
312.96	94.8669	312.96	34.6227
314.06	100.387	314.06	39.63
315	106.059	315	45.2285
315.93	111.691	315.93	50.8975
317.03	116.93	317.03	56.771
317.96	122.258	317.96	63.1414
319.06	127.448	319.06	69.7296
320	132.354	320	76.4653
321.07	137.165	321.07	82.7737
322	141.46	322	88.9616
323.07	145.802	323.07	94.8335
324	149.451	324	100.824
325.07	152.948	325.07	106.113
326	156.168	326	111.29
327.07	159.137	327.07	115.548
328	162.056	328	120.169
329.07	164.598	329.07	124.162
330	166.685	330	128.183
331.07	168.707	331.07	131.618
332	170.486	332	134.541
333.07	172.164	333.07	137.154
334	173.612	334	140.102
335.07	174.936	335.07	142.369
336	175.57	336	144.308
337.07	175.725	337.07	145.821
338	175.805	338	146.886
339.07	175.595	339.07	148.295
340	174.916	340	149.337
340.93	173.724	340.93	150.317
342.03	172.452	342.03	150.414
342.96	171.506	342.96	150.701
344.06	170.127	344.06	150.945
345	169.009	345	151.147
345.93	167.905	345.93	151.123
347.03	166.401	347.03	150.834
347.96	165.215	347.96	149.957
349.06	163.708	349.06	149.574
350	162.2	350	148.575
351.07	160.84	351.07	147.673
352	158.604	352	147.319
353.07	156.3	353.07	146.329
354	154.569	354	144.963
355.07	151.883	355.07	143.592
356	149.661	356	141.998
357.07	146.957	357.07	140.723
358	144.203	358	138.749
359.07	141.254	359.07	136.178
360	138.005	360	133.333
361.07	134.926	361.07	130.846
362	132.187	362	127.973
363.07	128.537	363.07	125.136
364	125.421	364	122.041
365.07	121.969	365.07	119.083
366	118.687	366	115.769
367.07	115.48	367.07	112.742
368	112.746	368	109.733
369.07	109.747	369.07	106.777
370	106.612	370	103.909
371.07	103.532	371.07	100.704
372	100.691	372	97.6292
373.07	97.9053	373.07	94.7344
374	95.1092	374	92.1828
375.07	92.2947	375.07	89.5874
376	89.8828	376	86.9701
377.07	86.9229	377.07	84.1974
378	84.3491	378	81.931
379.07	81.674	379.07	79.6256
380	78.9162	380	77.4965
381.07	75.877	381.07	74.8509
382	73.142	382	72.2122
383.07	70.2168	383.07	69.6734
384	67.2719	384	67.203
385.07	64.191	385.07	64.5651
386	61.5106	386	61.8487
387.07	58.612	387.07	58.864
388	56.2352	388	56.2437
389.07	53.8387	389.07	53.6096
390	51.6857	390	51.1052
391.06	49.1766	391.06	48.7685
391.96	47.2252	391.96	46.4413
393.03	45.6012	393.03	44.3384
393.93	43.8218	393.93	42.6276
395	41.8502	395	40.7927
396.06	40.24	396.06	39.1346
396.96	38.2304	396.96	37.3239
398.03	36.8102	398.03	35.6261
398.93	34.9117	398.93	33.7993
400	33.9443	400	31.6642

## Sheet: Fig. 1 (TLL)
Lyophilized TLL		TLL in Solution
Wavelength (nm)	Intensity (a.u.)	Wavelength (nm)	Intensity (a.u.)
300	36.7906	300	15.8493
300.93	37.4038	300.93	18.029
302.03	38.6889	302.03	20.3795
302.96	40.1316	302.96	22.4651
304.06	42.1973	304.06	24.2266
305	44.9254	305	26.2903
305.93	48.224	305.93	28.5073
307.03	51.7761	307.03	30.9082
307.96	55.0014	307.96	33.2641
309.06	58.0567	309.06	35.5207
310	61.1146	310	37.8826
310.93	64.0476	310.93	40.1657
312.03	66.7186	312.03	42.2033
312.96	69.1545	312.96	44.3503
314.06	71.5588	314.06	46.3344
315	73.6293	315	48.36
315.93	75.8748	315.93	50.3548
317.03	78.1574	317.03	52.3465
317.96	80.0927	317.96	54.3942
319.06	81.8577	319.06	56.3452
320	83.2427	320	58.1806
321.07	84.8064	321.07	59.9753
322	86.0098	322	61.61
323.07	86.867	323.07	63.0562
324	87.603	324	64.3538
325.07	88.2714	325.07	65.6176
326	89.0786	326	66.7972
327.07	89.537	327.07	68.0061
328	90.1138	328	68.9816
329.07	90.3742	329.07	69.9847
330	90.0321	330	70.762
331.07	90.077	331.07	71.6342
332	89.9866	332	72.2102
333.07	89.8846	333.07	72.9342
334	89.5447	334	73.4389
335.07	89.5517	335.07	73.9328
336	89.2824	336	74.251
337.07	88.9501	337.07	74.5543
338	88.3557	338	74.7006
339.07	87.4981	339.07	74.7589
340	86.5912	340	74.8185
340.93	85.5422	340.93	74.6278
342.03	84.4834	342.03	74.3534
342.96	83.5695	342.96	74.1011
344.06	81.9855	344.06	73.7207
345	80.4168	345	73.2695
345.93	78.907	345.93	72.7525
347.03	77.4134	347.03	72.0867
347.96	75.4652	347.96	71.1918
349.06	73.5605	349.06	70.4631
350	71.5689	350	69.4558
351.07	69.5117	351.07	68.4183
352	67.4593	352	67.188
353.07	65.3742	353.07	65.9885
354	63.1577	354	64.696
355.07	61.0957	355.07	63.4048
356	59.1313	356	62.0382
357.07	57.461	357.07	60.6864
358	55.775	358	59.1526
359.07	53.8658	359.07	57.748
360	51.8048	360	56.3182
361.07	49.9555	361.07	54.779
362	48.0509	362	53.376
363.07	46.2178	363.07	51.923
364	44.5454	364	50.4757
365.07	42.7946	365.07	49.1028
366	41.3259	366	47.7315
367.07	39.8666	367.07	46.3054
368	38.2467	368	44.8086
369.07	36.586	369.07	43.4075
370	34.6201	370	41.8971
371.07	33.0861	371.07	40.3991
372	31.5671	372	38.8707
373.07	30.097	373.07	37.3254
374	28.6522	374	35.8123
375.07	27.2569	375.07	34.3291
376	26.2361	376	32.94
377.07	25.1438	377.07	31.5762
378	24.4275	378	30.1621
379.07	23.3353	379.07	28.7862
380	22.2558	380	27.3835
381.07	21.3008	381.07	25.9876
382	20.1918	382	24.6077
383.07	19.6394	383.07	23.2871
384	18.5303	384	21.9857
385.07	17.639	385.07	20.6482
386	16.6562	386	19.3354
387.07	15.9214	387.07	18.0784
388	15.2393	388	16.8627
389.07	14.2447	389.07	15.7365
390	13.3232	390	14.6147
391.06	12.0598	391.06	13.4519
391.96	10.9818	391.96	12.4987
393.03	9.9612	393.03	11.6701
393.93	8.89456	393.93	10.6798
395	8.09712	395	9.80832
396.06	7.1092	396.06	8.8596
396.96	6.48872	396.96	7.95632
398.03	5.96008	398.03	7.11112
398.93	5.72056	398.93	6.3588
400	5.46088	400	5.5184
