# Supplementary material for: Solid state fluorescence of proteins in high throughput mode and its applications
Source: F1000Res. 2019 Mar 25;2:82. Originally published 2013 Mar 11. [Version 2] doi: 10.12688/f1000research.2-82.v2 (PMC6441877; doi:10.12688/f1000research.2-82.v2)
Supplement: Fluorescence emission spectra of α-chymotrypsin. — Figure 2. Fluorescence emission spectra (AU, arbitrary units) of α-chymotrypsin. α-Chymotrypsin in aqueous buffer (10 mM Tris-HCl, pH 7.0), lyophilized α-chymotrypsin powder and solid sample of enzyme precipitated and rinsed with propanol (EPRP) of α-chymotrypsin. All these fluorescence emission spectra were recorded with excitation at 280 nm using excitation and emission slit widths of 2 nm and 5 nm, respectively. [file f1000research-2-20258-s0001.tgz]

Archive with 1 entries (1 files):
- Fig._2.xlsx
