# Supplementary material for: Solid state fluorescence of proteins in high throughput mode and its applications
Source: F1000Res. 2019 Mar 25;2:82. Originally published 2013 Mar 11. [Version 2] doi: 10.12688/f1000research.2-82.v2 (PMC6441877; doi:10.12688/f1000research.2-82.v2)
Supplement: Fluorescence emission spectra of α-chymotrypsin. — Figure 2. Fluorescence emission spectra (AU, arbitrary units) of α-chymotrypsin. α-Chymotrypsin in aqueous buffer (10 mM Tris-HCl, pH 7.0), lyophilized α-chymotrypsin powder and solid sample of enzyme precipitated and rinsed with propanol (EPRP) of α-chymotrypsin. All these fluorescence emission spectra were recorded with excitation at 280 nm using excitation and emission slit widths of 2 nm and 5 nm, respectively. [file f1000research-2-20258-s0001.tgz › Fig._2.xlsx]

## Sheet: Fig. 2
Alpha chymotrypsin in solution		Lyophilized alpha chymotrypsin		EPRP of alpha chymotrypsin
Wavelength (nm)	Intensity (a.u.)	Wavelength (nm)	Intensity (a.u.)	Wavelength (nm)	Intensity (a.u.)
300	26.2672	300	72.0797	300	20.1665
300.93	31.2594	300.93	73.3509	300.93	20.3142
302.03	37.1209	302.03	75.5421	302.03	21.611
302.96	43.1505	302.96	79.1569	302.96	24.1451
304.06	49.4994	304.06	84.0058	304.06	27.9416
305	55.9831	305	90.536	305	32.9159
305.93	62.3778	305.93	98.0001	305.93	38.9307
307.03	68.7715	307.03	105.9	307.03	45.8033
307.96	74.8163	307.96	113.823	307.96	53.3145
309.06	80.5148	309.06	121.358	309.06	61.2767
310	85.9947	310	128.924	310	69.5057
310.93	91.5732	310.93	136.149	310.93	77.8715
312.03	96.9635	312.03	143.295	312.03	86.2831
312.96	102.441	312.96	150.26	312.96	94.6606
314.06	107.631	314.06	156.931	314.06	102.967
315	112.616	315	163.377	315	111.15
315.93	117.464	315.93	169.597	315.93	119.167
317.03	122.064	317.03	175.616	317.03	126.976
317.96	126.422	317.96	180.738	317.96	134.507
319.06	130.645	319.06	185.416	319.06	141.716
320	134.446	320	189.962	320	148.542
321.07	137.931	321.07	194	321.07	154.962
322	141.158	322	197.498	322	160.949
323.07	144.221	323.07	200.161	323.07	166.513
324	146.911	324	202.908	324	171.657
325.07	149.369	325.07	205.167	325.07	176.409
326	151.496	326	206.82	326	180.779
327.07	153.454	327.07	207.942	327.07	184.789
328	155.15	328	208.571	328	188.433
329.07	156.513	329.07	208.794	329.07	191.716
330	157.617	330	208.517	330	194.62
331.07	158.494	331.07	208.011	331.07	197.145
332	159.117	332	207.245	332	199.274
333.07	159.605	333.07	206.733	333.07	201.018
334	159.769	334	205.85	334	202.371
335.07	159.78	335.07	205.205	335.07	203.356
336	159.613	336	204.05	336	203.973
337.07	159.211	337.07	202.186	337.07	204.244
338	158.508	338	200.404	338	204.167
339.07	157.626	339.07	198.314	339.07	203.76
340	156.542	340	196.23	340	203.02
340.93	155.332	340.93	194.332	340.93	201.966
342.03	153.948	342.03	192.012	342.03	200.624
342.96	152.378	342.96	189.553	342.96	199.014
344.06	150.596	344.06	187.017	344.06	197.188
345	148.602	345	184.691	345	195.179
345.93	146.479	345.93	181.678	345.93	193.04
347.03	144.186	347.03	178.335	347.03	190.813
347.96	141.719	347.96	174.794	347.96	188.511
349.06	139.204	349.06	171.621	349.06	186.151
350	136.587	350	168.135	350	183.709
351.07	133.881	351.07	164.578	351.07	181.167
352	131.012	352	160.935	352	178.476
353.07	128.081	353.07	157.353	353.07	175.607
354	125.081	354	153.494	354	172.517
355.07	121.993	355.07	149.656	355.07	169.197
356	118.791	356	145.642	356	165.634
357.07	115.568	357.07	141.813	357.07	161.855
358	112.325	358	137.83	358	157.88
359.07	109.144	359.07	133.562	359.07	153.761
360	105.95	360	129.571	360	149.536
361.07	102.602	361.07	125.513	361.07	145.259
362	99.3627	362	121.423	362	140.959
363.07	96.2359	363.07	117.617	363.07	136.679
364	93.1194	364	113.592	364	132.428
365.07	89.9893	365.07	109.9	365.07	128.226
366	86.9958	366	106.123	366	124.066
367.07	83.947	367.07	102.519	367.07	119.955
368	81.0181	368	99.0564	368	115.878
369.07	78.1539	369.07	95.7571	369.07	111.842
370	75.2567	370	92.3166	370	107.837
371.07	72.4295	371.07	89.0216	371.07	103.879
372	69.6663	372	86.0515	372	99.9712
373.07	66.9889	373.07	82.9618	373.07	96.1432
374	64.3672	374	79.8434	374	92.4077
375.07	61.8195	375.07	76.7731	375.07	88.7969
376	59.3669	376	73.6717	376	85.3179
377.07	57.0163	377.07	70.7364	377.07	81.9875
378	54.6355	378	67.7205	378	78.7898
379.07	52.3343	379.07	64.8117	379.07	75.7152
380	50.1204	380	61.9357	380	72.7232
381.07	47.9584	381.07	59.0979	381.07	69.7887
382	45.8892	382	56.4079	382	66.87
383.07	43.8653	383.07	53.8696	383.07	63.9576
384	41.9194	384	51.3809	384	61.0401
385.07	39.9977	385.07	48.694	385.07	58.1476
386	38.1566	386	46.3878	386	55.3081
387.07	36.3893	387.07	44.1654	387.07	52.5795
388	34.7273	388	42.0759	388	49.9971
389.07	33.1146	389.07	40.1853	389.07	47.5999
390	31.5985	390	38.3418	390	45.3795
391.06	29.9681	391.06	36.5992	391.06	43.314
391.96	28.4123	391.96	34.9016	391.96	41.3312
393.03	26.9713	393.03	33.2526	393.03	39.3633
393.93	25.493	393.93	31.6885	393.93	37.32
395	24.307	395	30.2937	395	35.1604
396.06	23.0768	396.06	29.0581	396.06	32.8731
396.96	22.0105	396.96	28.079	396.96	30.5117
398.03	20.9937	398.03	27.5152	398.03	28.2177
398.93	20.0427	398.93	27.0919	398.93	26.1712
400	19.0698	400	26.9011	400	24.6196
