# Supplementary material for: Solid state fluorescence of proteins in high throughput mode and its applications
Source: F1000Res. 2019 Mar 25;2:82. Originally published 2013 Mar 11. [Version 2] doi: 10.12688/f1000research.2-82.v2 (PMC6441877; doi:10.12688/f1000research.2-82.v2)
Supplement: Fluorescence emission spectra of green fluorescent protein (GFP). — Figure 3. Fluorescence emission spectra (AU, arbitrary units) of green fluorescent protein (GFP). GFP in aqueous buffer (50 mM PBS) and lyophilized powder of GFP. These fluorescence emission spectra were recorded with excitation at 395 nm using excitation and emission slit widths of 2 nm and 5 nm, respectively. [file f1000research-2-20258-s0002.tgz › Fig._3.xlsx]

## Sheet: Fig. 3
Lyophilized GFP		GFP in Solution
Wavelength (nm)	Intensity (a.u.)	Wavelength (nm)	Intensity (a.u.)
449.84	2.91744	449.84	12.8265
450.9	3.0012	450.9	12.4002
451.96	3.0438	451.96	11.9936
452.87	3.0577	452.87	11.9679
453.93	2.93202	453.93	11.6391
454.84	2.99975	454.84	11.6099
455.9	3.05552	455.9	11.6099
456.96	3.1542	456.96	11.6892
457.87	3.02647	457.87	12.0093
458.93	3.09915	458.93	12.0528
459.84	3.0983	459.84	12.2405
460.9	3.08653	460.9	12.0528
461.96	3.08184	461.96	11.8631
462.87	3.19053	462.87	11.7939
463.93	3.23575	463.93	11.4664
464.84	3.24639	464.84	11.511
465.9	3.22224	465.9	11.511
466.96	3.3389	466.96	11.7248
467.87	3.52355	467.87	12.2189
468.93	3.74456	468.93	12.9557
469.84	3.72715	469.84	13.2778
470.89	3.96228	470.89	14.2444
471.94	4.21493	471.94	14.7553
472.98	4.65528	472.98	16.8728
473.88	4.90849	473.88	18.0016
474.92	5.26348	474.92	19.2507
475.97	5.48132	475.97	22.568
476.86	5.95695	476.86	23.6752
477.91	6.61594	477.91	27.6763
478.95	7.63689	478.95	31.677
479.85	8.5858	479.85	36.446
480.9	9.41406	480.9	43.7409
481.96	10.1699	481.96	50.3858
482.87	11.3773	482.87	58.2121
483.93	12.9019	483.93	65.719
484.84	14.7681	484.84	77.996
485.9	16.7873	485.9	92.1077
486.96	18.8205	486.96	107.298
487.87	20.6526	487.87	123.118
488.93	23.1591	488.93	138.011
489.84	26.7396	489.84	158.642
490.9	30.6316	490.9	188.722
491.96	34.6022	491.96	223.452
492.87	38.1289	492.87	258.059
493.93	42.389	493.93	296.12
494.84	48.5545	494.84	330.024
495.9	55.6048	495.9	379.945
496.96	62.8426	496.96	444.244
497.87	69.6407	497.87	494.486
498.93	76.9558	498.93	546.124
499.84	84.6815	499.84	594.898
500.89	94.7068	500.89	658.286
501.94	103.805	501.94	707.916
502.98	112.013	502.98	770.013
503.88	119.323	503.88	796.047
504.92	128.137	504.92	841.072
505.97	135.113	505.97	866.002
506.86	141.023	506.86	885.894
507.91	146.088	507.91	885.894
508.95	149.54	508.95	877.386
509.85	151.763	509.85	861.049
510.89	152.567	510.89	849.214
511.94	153.557	511.94	820.798
512.98	152.076	512.98	781.941
513.88	150.605	513.88	758.859
514.92	148.249	514.92	711.559
515.97	142.21	515.97	670.024
516.86	135.961	516.86	640.445
517.91	130.83	517.91	609.099
518.95	126.431	518.95	564.294
519.85	119.513	519.85	539.927
520.89	113.698	520.89	507.583
521.94	109.981	521.94	482.782
522.98	107.053	522.98	460.345
523.88	103.45	523.88	438.117
524.92	99.6455	524.92	420.071
525.97	95.5768	525.97	403.004
526.86	91.6957	526.86	391.851
527.91	88.3975	527.91	377.057
528.95	86.1523	528.95	362.241
529.85	84.0235	529.85	350.715
530.89	81.8885	530.89	332.985
531.94	79.537	531.94	328.153
532.98	77.0033	532.98	314.631
533.88	75.133	533.88	310.505
534.92	73.9006	534.92	297.527
535.97	73.3395	535.97	295.203
536.86	72.1843	536.86	288.987
537.91	70.0355	537.91	279.309
538.95	67.865	538.95	273.273
539.85	67.3764	539.85	266.601
540.89	66.1338	540.89	264.426
541.94	63.4951	541.94	254.773
542.98	60.3182	542.98	249.368
543.88	58.2208	543.88	240.955
544.92	56.6195	544.92	234.974
545.97	54.8049	545.97	223.471
546.86	52.1018	546.86	215.767
547.91	49.7169	547.91	205.628
548.95	48.0263	548.95	200.653
549.85	46.7243	549.85	190.124
550.89	44.2871	550.89	181.269
551.94	41.9756	551.94	172.426
552.98	39.5846	552.98	163.12
553.88	37.7529	553.88	155.37
554.92	36.0672	554.92	144.958
555.97	35.0433	555.97	139.587
556.86	32.9752	556.86	135.938
557.91	30.9234	557.91	125.42
558.95	29.2693	558.95	118.852
559.85	28.4197	559.85	113.951
560.88	27.1738	560.88	108.834
561.91	25.7757	561.91	103.018
562.94	24.3692	562.94	97.0323
563.97	23.3665	563.97	93.2267
564.85	22.683	564.85	88.175
565.88	21.5984	565.88	83.2326
566.91	20.6095	566.91	79.4445
567.94	19.3912	567.94	76.0323
568.97	18.6062	568.97	71.2666
569.85	17.8392	569.85	68.7582
570.88	17.3716	570.88	65.7247
571.91	16.5332	571.91	61.388
572.94	15.7003	572.94	59.2818
573.97	15.0259	573.97	56.4314
574.85	14.7121	574.85	54.9198
575.88	13.9931	575.88	53.1611
576.91	13.2897	576.91	51.588
577.94	12.779	577.94	48.6839
578.97	12.7876	578.97	46.044
579.85	12.2811	579.85	44.1906
580.89	11.7126	580.89	42.6996
581.94	10.9953	581.94	41.3886
582.98	10.6407	582.98	39.5312
583.88	10.4955	583.88	38.5194
584.92	10.2535	584.92	37.1743
585.97	9.76799	585.97	36.0494
586.86	9.31628	586.86	34.1414
587.91	9.09352	587.91	33.5995
588.95	8.77102	588.95	32.1624
589.85	8.37105	589.85	30.9687
590.86	8.03443	590.86	30.0649
591.88	7.72137	591.88	28.878
592.89	7.39566	592.89	27.9898
593.91	7.20427	593.91	26.2635
594.92	6.83542	594.92	25.6603
595.94	6.52128	595.94	24.4456
596.95	6.18403	596.95	23.5963
597.97	5.95066	597.97	22.2411
598.98	5.04228	598.98	21.3122
599.85	7.19947	599.85	20.7367
600.88	11.4045	600.88	19.5924
