# Supplementary material for: Solid state fluorescence of proteins in high throughput mode and its applications
Source: F1000Res. 2019 Mar 25;2:82. Originally published 2013 Mar 11. [Version 2] doi: 10.12688/f1000research.2-82.v2 (PMC6441877; doi:10.12688/f1000research.2-82.v2)
Supplement: Fluorescence emission spectra of green fluorescent protein (GFP) showing fluorescence resonance energy transfer (FRET) between tryptophan (Trp57) and cyclic chromophore. — Figure 4. Fluorescence emission spectra (AU, arbitrary units) of green fluorescent protein (GFP) showing fluorescence resonance energy transfer (FRET) between tryptophan (Trp57) and cyclic chromophore. GFP in aqueous buffer (50 mM PBS) and lyophilized powder of GFP. These fluorescence emission spectra were recorded with excitation at 295 nm using excitation and emission slit widths of 2 nm and 5 nm, respectively. [file f1000research-2-20258-s0003.tgz]

Archive with 1 entries (1 files):
- Fig._4.xlsx
