# Supplementary material for: Solid state fluorescence of proteins in high throughput mode and its applications
Source: F1000Res. 2019 Mar 25;2:82. Originally published 2013 Mar 11. [Version 2] doi: 10.12688/f1000research.2-82.v2 (PMC6441877; doi:10.12688/f1000research.2-82.v2)
Supplement: Fluorescence emission spectra of green fluorescent protein (GFP) showing fluorescence resonance energy transfer (FRET) between tryptophan (Trp57) and cyclic chromophore. — Figure 4. Fluorescence emission spectra (AU, arbitrary units) of green fluorescent protein (GFP) showing fluorescence resonance energy transfer (FRET) between tryptophan (Trp57) and cyclic chromophore. GFP in aqueous buffer (50 mM PBS) and lyophilized powder of GFP. These fluorescence emission spectra were recorded with excitation at 295 nm using excitation and emission slit widths of 2 nm and 5 nm, respectively. [file f1000research-2-20258-s0003.tgz › Fig._4.xlsx]

## Sheet: Fig. 4
Lyophilized GFP		GFP in Solution
Wavelength (nm)	Intensity (a.u.)	Wavelength (nm)	Intensity (a.u.)
300	18.8418	300	16.5121
300.93	20.1647	300.93	16.3728
302.03	21.1076	302.03	16.3213
302.96	22.0879	302.96	16.3575
304.06	23.2742	304.06	16.4815
305	24.4876	305	16.7965
305.93	25.6067	305.93	17.0962
307.03	26.8147	307.03	17.4213
307.96	27.9388	307.96	17.8017
309.06	28.9042	309.06	18.0791
310	30.0524	310	18.2219
310.93	30.9928	310.93	18.2648
312.03	31.8294	312.03	18.3009
312.96	32.6661	312.96	18.3497
314.06	33.4088	314.06	18.4034
315	34.1451	315	18.519
315.93	34.6221	315.93	18.5936
317.03	35.2074	317.03	18.7128
317.96	35.9428	317.96	18.8893
319.06	36.2563	319.06	19.0574
320	36.6701	320	19.1911
321.07	37.1456	321.07	19.4442
322	37.4494	322	19.5055
323.07	37.4954	323.07	19.7055
324	37.6133	324	19.7858
325.07	37.7565	325.07	20.0391
326	37.8268	326	20.366
327.07	37.5626	327.07	20.5085
328	37.4776	328	20.5277
329.07	37.4993	329.07	20.6627
330	37.269	330	20.5123
331.07	36.9286	331.07	20.5964
332	36.8328	332	20.5946
333.07	36.4866	333.07	20.6801
334	36.1021	334	20.7269
335.07	35.7857	335.07	20.7236
336	35.4126	336	20.6969
337.07	34.9561	337.07	20.536
338	34.3851	338	20.2663
339.07	33.7746	339.07	20.2026
340	33.2923	340	20.0028
340.93	32.6357	340.93	19.7953
342.03	32.0255	342.03	19.6719
342.96	31.6197	342.96	19.6345
344.06	30.8357	344.06	19.6888
345	30.276	345	19.4567
345.93	29.7973	345.93	19.3408
347.03	29.1703	347.03	19.1711
347.96	28.6281	347.96	18.8915
349.06	28.1235	349.06	18.6024
350	27.5494	350	18.4507
351.07	27.1181	351.07	18.3238
352	26.3733	352	18.2524
353.07	25.8859	353.07	18.0368
354	25.2589	354	17.9249
355.07	24.552	355.07	17.7412
356	23.9976	356	17.5929
357.07	23.4267	357.07	17.4425
358	22.7866	358	17.3301
359.07	22.2842	359.07	17.3001
360	21.5129	360	17.1096
361.07	20.8173	361.07	16.8157
362	20.1738	362	16.4657
363.07	19.6232	363.07	16.0965
364	19.201	364	15.6399
365.07	18.6287	365.07	15.1305
366	18.1479	366	14.63
367.07	17.5441	367.07	14.303
368	16.9637	368	13.997
369.07	16.4545	369.07	13.6295
370	16.0795	370	13.3388
371.07	15.7391	371.07	13.1486
372	15.2754	372	12.9461
373.07	14.7642	373.07	12.7368
374	14.4774	374	12.4873
375.07	14.2398	375.07	12.3811
376	14.0376	376	12.3156
377.07	13.7623	377.07	12.3688
378	13.5687	378	12.4603
379.07	13.3666	379.07	12.5669
380	13.1661	380	12.5875
381.07	12.9453	381.07	12.6177
382	12.6428	382	12.4578
383.07	12.31	383.07	12.1511
384	11.7843	384	11.7832
385.07	11.358	385.07	11.4768
386	10.9242	386	11.2543
387.07	10.5334	387.07	11.1534
388	10.1093	388	11.1687
389.07	9.595	389.07	11.3461
390	9.25876	390	11.3993
391.06	8.95927	391.06	11.289
391.96	8.65321	391.96	11.1349
393.03	8.45373	393.03	10.7651
393.93	8.3139	393.93	10.4628
395	8.22417	395	10.2017
396.06	8.09218	396.06	9.81188
396.96	7.60958	396.96	9.48691
398.03	7.26543	398.03	9.24425
398.93	6.84063	398.93	8.86082
400	6.46183	400	8.58459
401.07	6.08474	401.07	8.3835
402	5.69528	402	8.1341
403.07	5.27332	403.07	7.8687
404	4.88082	404	7.55294
405.07	4.52289	405.07	7.39289
406	4.49154	406	7.3406
407.07	4.40412	407.07	7.14961
408	4.37152	408	7.0789
409.07	4.35029	409.07	7.17703
410	4.28232	410	7.09841
411.07	4.22824	411.07	6.94313
412	4.21057	412	6.83286
413.07	4.17263	413.07	6.69219
414	4.11999	414	6.65338
415.07	4.13001	415.07	6.57958
416	4.10623	416	6.54662
417.07	4.05091	417.07	6.56518
418	4.03249	418	6.47627
419.07	4.04532	419.07	6.39133
420	4.05928	420	6.24596
421.06	4.02105	421.06	6.0889
421.96	3.97311	421.96	6.05752
423.03	3.98436	423.03	6.04569
423.93	3.9557	423.93	6.04173
425	3.99607	425	5.97971
426.06	4.03324	426.06	5.87734
426.96	3.99808	426.96	5.83796
428.03	3.95805	428.03	5.72841
428.93	3.99733	428.93	5.68139
430	3.96849	430	5.71913
431.06	3.98335	431.06	5.79188
431.96	3.93895	431.96	5.80432
433.03	3.98364	433.03	5.74506
433.93	3.9329	433.93	5.59374
435	3.88295	435	5.44319
436.06	3.89304	436.06	5.37268
436.96	3.87972	436.96	5.37964
438.03	3.79778	438.03	5.46247
438.93	3.8237	438.93	5.50435
440	3.85013	440	5.55338
441.07	3.84967	441.07	5.58643
442	3.79751	442	5.54458
443.07	3.8252	443.07	5.52039
444	3.82812	444	5.50216
445.07	3.75968	445.07	5.6122
446	3.73946	446	5.62304
447.07	3.73527	447.07	5.55136
448	3.66877	448	5.42383
449.07	3.59713	449.07	5.38132
450	3.58452	450	5.34533
451.06	3.55462	451.06	5.32034
451.96	3.51888	451.96	5.34449
453.03	3.52154	453.03	5.48555
453.93	3.53222	453.93	5.50281
455	3.51752	455	5.523
456.06	3.53435	456.06	5.45709
456.96	3.5547	456.96	5.55925
458.03	3.56367	458.03	5.6507
458.93	3.52423	458.93	5.72974
460	3.50295	460	5.64676
461.06	3.43395	461.06	5.39291
461.96	3.386	461.96	6.34868
463.03	3.38516	463.03	7.40543
463.93	3.41311	463.93	8.2213
465	3.3309	465	9.13548
466.06	3.30869	466.06	10.7779
466.96	3.30503	466.96	12.0535
468.03	3.3513	468.03	12.7237
468.93	3.42939	468.93	13.5976
470	3.52966	470	15.4558
471.04	3.63803	471.04	18.0711
471.94	3.71741	471.94	19.1471
472.98	3.79616	472.98	21.6959
474.02	3.98921	474.02	25.848
475.07	4.16385	475.07	30.2166
475.97	4.35364	475.97	34.027
477.01	4.59245	477.01	38.2066
478.05	4.82796	478.05	41.776
478.95	5.16458	478.95	46.089
480	5.49964	480	48.7563
481.06	5.91576	481.06	53.275
481.96	6.50409	481.96	58.194
483.03	7.12721	483.03	64.0788
483.93	7.80074	483.93	70.1184
485	8.60654	485	76.4852
486.06	9.42747	486.06	84.6177
486.96	10.3541	486.96	92.2861
488.03	11.3082	488.03	100.64
488.93	12.5523	488.93	109.172
490	13.8894	490	117.769
491.06	15.2567	491.06	127.039
491.96	16.8009	491.96	137.644
493.03	18.4637	493.03	149.925
493.93	20.2517	493.93	165.393
495	22.2313	495	178.568
496.06	24.4039	496.06	194.067
496.96	26.7134	496.96	209.888
498.03	29.0801	498.03	225.003
498.93	31.6834	498.93	240.1
500	34.1842	500	255.225
501.04	36.6949	501.04	269.76
501.94	39.3587	501.94	283.655
502.98	41.9563	502.98	292.624
504.02	44.4497	504.02	302.122
505.07	46.8028	505.07	310.264
505.97	48.938	505.97	314.984
507.01	50.6576	507.01	317.614
508.05	51.8424	508.05	319.09
508.95	52.9591	508.95	314.175
510	53.6962	510	307.408
511.04	53.8286	511.04	298.837
511.94	53.4534	511.94	290.512
512.98	52.8816	512.98	280.431
514.02	51.7938	514.02	271.55
515.07	50.6117	515.07	262.667
515.97	49.069	515.97	254.003
517.01	47.382	517.01	243.47
518.05	45.5052	518.05	235.337
518.95	43.4551	518.95	230.712
520	41.5403	520	225.845
521.04	39.8479	521.04	219.716
521.94	37.9676	521.94	214.479
522.98	36.2863	522.98	209.085
524.02	34.54	524.02	200.603
525.07	33.2098	525.07	193.461
525.97	31.8366	525.97	185.304
527.01	30.507	527.01	177.595
528.05	29.4764	528.05	171.888
528.95	28.3728	528.95	165.817
530	27.2881	530	159.705
531.04	26.4825	531.04	157.104
531.94	25.5558	531.94	152.198
532.98	24.7031	532.98	148.771
534.02	23.632	534.02	143.729
535.07	22.8225	535.07	138.774
535.97	22.1501	535.97	135.372
537.01	21.2905	537.01	132.396
538.05	20.6191	538.05	128.92
538.95	19.9111	538.95	127.412
540	19.1326	540	124.283
541.04	18.5354	541.04	122.238
541.94	18.0291	541.94	118.661
542.98	17.5927	542.98	115.218
544.02	17.2048	544.02	112.216
545.07	16.7055	545.07	109.235
545.97	16.3719	545.97	105.337
547.01	15.9337	547.01	101.926
548.05	15.589	548.05	97.3572
548.95	15.2203	548.95	93.6985
550	14.7603	550	88.5643
551.04	14.2551	551.04	84.4275
551.94	13.8157	551.94	81.8845
552.98	13.2917	552.98	77.9569
554.02	12.8304	554.02	75.0603
555.07	12.2687	555.07	71.4394
555.97	11.8262	555.97	68.0164
557.01	11.3389	557.01	64.7703
558.05	10.7819	558.05	60.8745
558.95	10.3619	558.95	58.6265
560	9.84622	560	57.0826
561.02	9.41796	561.02	54.9938
562.05	9.00514	562.05	54.225
562.94	8.60805	562.94	52.7061
563.97	8.31816	563.97	51.9505
565	7.95593	565	50.676
566.02	7.61865	566.02	49.0722
567.05	7.41172	567.05	47.2189
567.94	7.16742	567.94	44.4744
568.97	7.00694	568.97	42.8988
570	6.78468	570	42.1979
571.02	6.58645	571.02	41.9937
572.05	6.36158	572.05	42.2936
572.94	6.14607	572.94	42.6835
573.97	6.06365	573.97	42.0166
575	5.93297	575	40.2456
576.02	5.78321	576.02	37.8971
577.05	5.6598	577.05	37.2983
577.94	5.52769	577.94	36.2928
578.97	5.38736	578.97	36.362
580	5.29758	580	37.8526
